# Supplementary material for: Enzymatic Degradation of PrPSc by a Protease Secreted from Aeropyrum pernix K1
Source: PLoS One. 2012 Jun 28;7(6):e39548. doi: 10.1371/journal.pone.0039548 (PMC3386259; doi:10.1371/journal.pone.0039548)
Supplement: Table S1 — Proteins identification by tandem mass spectrometry in fraction R30 and post monoQ fraction-purified pernisine. Bands marked I-VI and monoQ fraction of purified pernisine in Figure 5A were analyzed by MS/MS and data of identified proteins of specific bands are presented in the table. (XLS) [file pone.0039548.s001.xls]

## Sheet: Sheet1
	Sample	Protein name	Protein accession numbers	Molecular mass	Unique peptides	Unique spectra	Total spectra	Total spectra	Sequence coverage
				[Da]				[%]	[%]
	I	ABC transporter substrate-binding protein	gi|118431798	64664.7	22	26	58	3.38	44.2
	I	ABC transporter, substrate-binding protein precursor	gi|118430987	90222.4	2	2	2	0.12	4.88
	I	ABC transporter, substrate-binding protein precursor	gi|118431437	83897.1	6	6	10	0.58	13.8
	I	surface layer protein	gi|118431124	164494	10	12	29	1.69	9,.74
	I	hypothetical protein APE_1117	gi|14601190	25867.9	4	4	6	0.35	32,.20
	I	putative oxidoreductase	gi|118431388	46717.2	3	3	6	0.35	7,.94
	I	pernisine	gi|118430960	43695.7	2	2	3	0.53	15
	I	oligopeptide ABC transporter, oligopeptide binding protein	gi|118431519	101753	12	13	22	1.28	25.5
	I	hypothetical protein APE_0061.1	gi|118430860	47933.7	12	13	25	1.46	44.3
	II	spermidine/putrescine ABC transporter,	gi|118431267	44149.2	5	6	13	0.77	23
	II	ABC transporter, substrate-binding protein precursor	gi|118431437	83897.1	15	15	37	2.19	26.5
	II	putative oxidoreductase	gi|118431388	46717.2	3	3	4	0.24	12.4
	II	ABC transporter substrate-binding protein	gi|118431798	64664.7	20	21	47	2.79	43.3
	II	hypothetical protein APE_0061.1	gi|118430860	47933.7	5	5	8	0.47	24.9
	II	surface layer protein	gi|118431124	164494	6	6	11	0.65	6.77
	II	oligopeptide ABC transporter, oligopeptide binding protein	gi|118431519	101753	6	7	11	0.65	13.2
	II	ABC transporter, substrate binding protein	gi|14601589	56773.1	4	4	6	0.36	15.3
	III	spermidine/putrescine ABC transporter	gi|118431267	44149.2	2	2	4	0.18	7.67
	III	surface layer protein	gi|118431124	164494	2	2	2	0.09	2.39
	III	hypothetical protein APE_0898.1	gi|118431254	92910.5	4	4	5	0.22	7.2
	III	ABC transporter substrate-binding protein	gi|118431798	64664.7	27	31	71	3.12	55.3
	III	hypothetical protein APE_2446	gi|14602070	39002.9	2	2	3	0.13	6.85
	III	oligopeptide ABC transporter, oligopeptide binding protein	gi|118431519	101753	36	49	299	13.1	57.3
	III	ABC transporter, substrate binding protein	gi|14601589	56773.1	5	6	9	0.4	14.5
	IV	TRAP transporter, solute-binding component	gi|118431921	39903	3	3	6	0.34	11.7
	IV	spermidine/putrescine ABC transporter	gi|118431267	44149.2	4	5	8	0.46	16.6
	IV	surface layer protein	gi|118431124	164494	4	4	8	0.46	4.65
	IV	ABC transporter, substrate binding protein	gi|118431638	30607.6	4	4	6	0.34	20.1
	IV	hypothetical protein APE_0898.1	gi|118431254	92910.5	3	3	4	0.23	6.62
	IV	ABC transporter substrate-binding protein	gi|118431798	64664.7	18	20	42	2.4	34.4
	IV	ABC transporter, substrate binding protein	gi|118431402,gi|198443355	42949.9	8	9	16	0.91	40.2
	IV	dipeptide ABC transporter, dipeptide-binding protein DppA	gi|14601949	57903.5	10	10	20	1.14	25.41
	IV	membrane lipoprotein family protein	gi|118431933	48132.8	4	5	10	0.57	14.3
	IV	hypothetical protein APE_0969.1	gi|118431278	42426.3	9	10	18	1.03	41.21
	IV	pernisine	gi|118430960	43695.7	2	2	2	0.11	17.9
	IV	oligopeptide ABC transporter,	gi|118431519	101753	26	35	118	6.74	46.2
	IV	ABC transporter, substrate binding protein	gi|14601589	56773.1	9	12	25	1.43	25
	V	surface layer protein	gi|118431124	164494	12	17	129	6.68	12.6
	V	ABC transporter, substrate binding protein	gi|118431638	30607.6	8	10	18	0.93	30.7
	V	ABC transporter substrate-binding protein	gi|118431798	64664.7	8	8	14	0.73	16.5
	V	membrane lipoprotein family protein	gi|118431933	48132.8	7	7	14	0.73	21.5
	V	hypothetical protein APE_0969.1	gi|118431278	42426.3	7	8	15	0.78	41
	V	hypothetical protein APE_0558.1	gi|118431107	45254.5	2	2	3	0.16	8.58
	V	oligopeptide ABC transporter, oligopeptide binding protein	gi|118431519	101753	11	14	36	1.87	25.2
	V	superoxide dismutase	gi|14600936	24559.7	5	5	8	0.42	23.4
	V	branched-chain amino acid ABC transporter	gi|14601070	53601.3	7	7	11	0.57	20.6
	VI	spermidine/putrescine ABC transporter	gi|118431267	44149.2	10	15	66	3.75	41.1
	VI	surface layer protein	gi|118431124	164494	8	8	15	0.85	9.81
	VI	ABC transporter, substrate binding protein	gi|118431638	30607.6	13	13	27	1.53	58.7
	VI	ABC transporter substrate-binding protein	gi|118431798	64664.7	2	2	4	0.23	4.87
	VI	hypothetical protein APE_0969.1	gi|118431278	42426.3	10	11	22	1.25	45
	VI	thioredoxin	gi|14600860	37064.9	2	2	3	0.17	7.16
	VI	hypothetical protein APE_0148.1	gi|118430903	16438.2	5	6	11	0.62	41
	VI	oligopeptide ABC transporter, oligopeptide binding protein	gi|118431519	101753	8	10	18	1.02	18
	post monoQ	pernisine	gi|118430960	43695.7	2	2	2	1.05	17.9
	post monoQ	surface layer protein	gi|118431124	164494	6	8	33	17.4	8.65
